# Supplementary material for: Highly Efficient Oxygen Reduction N-Doped Carbon Nanosheets Were Prepared by Hydrothermal Carbonization
Source: Molecules. 2023 Dec 19;29(1):3. doi: 10.3390/molecules29010003 (PMC10780226; doi:10.3390/molecules29010003)
Supplement: Supplementary file 1 [file molecules-29-00003-s001.zip]

Archive with 1 entries (1 files):
- molecules-2758557- Supporting information.pdf
